# Supplementary material for: Risk of Abdominal Obesity Associated with Phthalate Exposure of Nurses
Source: Toxics. 2022 Mar 18;10(3):143. doi: 10.3390/toxics10030143 (PMC8951402; doi:10.3390/toxics10030143)
Supplement: Supplementary file 1 [file toxics-10-00143-s001.zip]

Archive with 1 entries (1 files):
- toxics-1648658-supplementary.pdf
